# Supplementary material for: Retromer Controls Planar Polarity Protein Levels and Asymmetric Localization at Intercellular Junctions
Source: Curr Biol. 2019 Feb 4;29(3):484–491.e6. doi: 10.1016/j.cub.2018.12.027 (PMC6370945; doi:10.1016/j.cub.2018.12.027)
Supplement: Data S1. Detailed Quantitations and Statistics, Related to Figures 1, 3, and 4 — A summary of the quantitative data for each figure is shown, together with the statistical comparisons. Asterisks indicate statistical significance ∗p ≤ 0.05, ∗∗p ≤ 0.01, ∗∗∗p ≤ 0.001. [file mmc2.xlsx]

## Sheet: Data S1
Mean intensity relative to wild-type	n	Mean	95% confidence interval	P value	Significance	Significance test	Figure 1
Fmi immunolabelling in Vps35 clones	18	0.678	0.645 - 0.712	<0.0001	***	one sample t-test, comparing to theoretical mean of 1.0
Stbm immunolabelling in Vps35 clones	18	0.634	0.599 - 0.668	<0.0001	***
Fmi immunolabelling in Fam21 clones	6	0.967	0.884 - 1.050	0.35	ns
Stbm immunolabelling in Fam21 clones	6	0.982	0.883 - 1.081	0.655	ns
Fmi immunolabelling in wash clones	6	0.953	0.828 - 1.078	0.953	ns
Stbmimmunolabelling in wash clones	6	0.978	0.848 - 1.108	0.978	ns
Mean polarity, Fmi immunolabelling	n	Mean	95% confidence interval	P value	Significance	Significance test	Figure 1
wild-type	18	1.42	1.389 - 1.451	-	-	paired t-test
Vps35	18	1.348	1.325 - 1.372	<0.0001	***
Standard deviation in polarity angle, Fmi immunolabelling	n	Mean	95% confidence interval	P value	Significance	Significance test	Figure 1
wild-type	18	23.02	21.40 - 24.63	-	-	paired t-test
Vps35	18	31.14	28.82 - 33.45	<0.0001	***
Mean intensity in Snx27 relative to wild-type	n	Mean	95% confidence interval	P value	Significance	Significance test	Figure 3
Fmi immunolabelling in Snx27 clones	10	0.758	0.708 - 0.808	<0.0001	***	one sample t-test, comparing to theoretical mean of 1.0
Stbm immunolabelling in Snx27 clones	10	0.799	0.753 - 0.845	<0.0001	***
Mean polarity, Fmi immunolabelling	n	Mean	95% confidence interval	P value	Significance	Significance test	Figure 3
wild-type	10	1.449	1.398 - 1.500	-	-	paired t-test
Snx27	10	1.46	1.425 - 1.495	0.668	ns
Standard deviation in polarity angle, Fmi immunolabelling	n	Mean	95% confidence interval	P value	Significance	Significance test	Figure 3
wild-type	10	17.6	15.42 - 19.78	-	-	paired t-test
Snx27	10	17.59	15.52 - 19.67	0.993	ns
Mean intensity relative to EGFP-fmi	n	Mean	95% confidence interval	P value	Significance	Significance test	Figure 3
Fmi immunolabelling in EGFP-fmi∆PDZbm	12	0.714	0.678 - 0.750	<0.0001	***	one sample t-test, comparing to theoretical mean of 1.0
Stbm immunolabelling in EGFP-fmi∆PDZbm	12	0.807	0.773 - 0.840	<0.0001	***
Mean polarity, Fmi immunolabelling	n	Mean	95% confidence interval	P value	Significance	Significance test	Figure 3
EGFP-fmi	12	1.414	1.381 - 1.447	-	-	paired t-test
EGFP-fmi∆PDZbm	12	1.451	1.422 - 1.480	0.002	**
Standard deviation in polarity angle, Fmi immunolabelling	n	Mean	95% confidence interval	P value	Significance	Significance test	Figure 3
EGFP-fmi	12	19.12	16.87 - 21.36	-	-	paired t-test
EGFP-fmi∆PDZbm	12	19.57	18.24 - 20.90	0.65	ns
Mean intensity in Snx27 relative to wild-type	n	Mean	95% confidence interval	P value	Significance	Significance test	Figure 3
EGFP immunolabelling in EGFP-fmi	8	0.675	0.634 - 0.716	<0.0001	***	one sample t-test, comparing to theoretical mean of 1.0
EGFP immunolabelling in EGFP-fmi∆PDZbm	7	1.071	0.962 - 1.181	0.16	ns
Extracellular Fmi levels after antibody internalisation	n	Mean	95% confidence interval	P value	Significance	Significance test	Figure 4
wild-type 0 min	10	1	0.911 - 1.087	-	-	ANOVA with Dunnett's multiple comparisons test, comparing to 0 min
wild-type 10 min	10	0.805	0.705 - 0.905	0.008	**
wild-type 30 min	10	0.651	0.584 - 0.718	0.0001	***
Snx27 0 min	10	1	0.857 - 1.145	-	-	ANOVA with Dunnett's multiple comparisons test, comparing to 0 min
Snx27 10 min	10	0.752	0.640 - 0.864	0.0005	***
Snx27 30 min	10	0.598	0.523 0 0.673	0.0001	***
Snx27 / wild-type 0 min	10	0.641	0.569 - 0.713	<0.0001	***	one sample t-test, comparing to theoretical mean of 1.0
Snx27 / wild-type 10 min	10	0.605	0.524 - 0.686	<0.0001	***
Snx27 / wild-type 30 min	10	0.599	0.500 - 0.698	<0.0001	***
Snx27 / wild-type 0 min	10	0.641	0.569 - 0.713	-	-	ANOVA with Dunnett's multiple comparisons test, comparing to 0 min
Snx27 / wild-type 10 min	10	0.605	0.524 - 0.686	0.842	ns
Snx27 / wild-type 30 min	10	0.599	0.500 - 0.698	0.775	ns
Intracellular Fmi puncta after antibody internalisation	n	Mean	95% confidence interval	P value	Significance	Significance test	Figure 4
Snx27 / wild-type 10 min, puncta size	10	1.421	1.240 - 1.602	0.0005	***	one sample t-test, comparing to theoretical mean of 1.0
Snx27 / wild-type 30 min, puncta number	10	1.021	0.808 - 1.234	0.83	ns
Snx27 / wild-type 10 min, puncta size	10	1.058	0.865 - 1.251	0.51	ns	one sample t-test, comparing to theoretical mean of 1.0
Snx27 / wild-type 30 min, puncta number	10	0.593	0.361 - 0.826	0.003	**
Snx27 / wild-type 10 min, puncta mean intensity	10	1.026	1.001 - 1.051	0.04	*	one sample t-test, comparing to theoretical mean of 1.0
Snx27 / wild-type 30 min, puncta mean intensity	10	0.958	0.934 - 0.902	0.004	**
EGFP-Fmi FRAP pre-bleach intensity	n	Mean	95% confidence interval	P value	Significance	Significance test	Figure 4
EGFP-fmi	10	1	0.901 - 1.097	-	-	unpaired t-test
Snx27; EGFP-fmi	10	0.563	0.469 - 0.657	<0.0001	***
Mean intensity relative to wild-type	n	Mean	95% confidence interval	P value	Significance	Significance test	Figure S1
Fz immunolabelling in Vps35 clones	6	0.82	0.693 - 0.947	0.015	*	one sample t-test, comparing to theoretical mean of 1.0
Pk immunolabelling in Vps35 clones	6	0.942	0.878 - 1.006	0.007	ns
Dsh immunolabelling in Vps35 clones	6	0.877	0.755 - 0.999	0.005	*
Arm immunolabelling in Vps35 clones	6	0.893	0.775 - 1.012	0.007	ns
Mean polarity, Pk immunolabelling	n	Mean	95% confidence interval	P value	Significance	Significance test	Figure S1
wild-type	5	1.502	1.414 - 1.590	-	-	paired t-test
Vps35	5	1.352	1.311 - 1.393	0.002	**
Standard deviation in polarity angle, Pk immunolabelling	n	Mean	95% confidence interval	P value	Significance	Significance test	Figure S1
wild-type	5	23.28	19.79 - 26.77	-	-	paired t-test
Vps35	5	30.6	26.44 - 34.77	0.005	**
Mean intensity relative to wild-type	n	Mean	95% confidence interval	P value	Significance	Significance test	Figure S1
Fmi immunolabelling in Snx1 clones	8	0.965	0.881 - 1.049	0.35	ns	one sample t-test, comparing to theoretical mean of 1.0
Stbm immunolabelling in Snx1 clones	8	0.941	0.865 - 1.017	0.11	ns
Fmi immunolabelling in Snx6 clones	8	0.949	0.895 - 1.002	0.06	ns
Stbm immunolabelling in Snx6 clones	8	0.944	0.868 - 1.020	0.12	ns
Fmi levels by western blotting	n	Mean	95% confidence interval	P value	Significance	Significance test	Figure S2
wild-type	4	1	0.67 - 1.34	-	-	unpaired t-test
Snx27	4	0.58	0.26 - 0.90	0.03	*
Mean intensity in Snx27 relative to wild-type	n	Mean	95% confidence interval	P value	Significance	Significance test	Figure S2
Fz immunolabelling in Snx27 clones	10	0.874	0.828 - 0.920	0.0002	***	one sample t-test, comparing to theoretical mean of 1.0
Pk immunolabelling in Snx27 clones	9	0.957	0.853 - 1.061	0.37	ns
Dsh immunolabelling in Snx27 clones	10	0.999	0.946 - 1.052	0.97	ns
Arm immunolabelling in Snx27 clones	8	1.056	0.893 - 1.220	0.44	ns
Mean intensity in Snx27 relative to wild-type	n	Mean	95% confidence interval	P value	Significance	Significance test	Figure 3
Fmi immunolabelling in Snx27 clones	10	0.758	0.708 - 0.808	<0.0001	***	one sample t-test, comparing to theoretical mean of 1.0
Stbm immunolabelling in Snx27 clones	10	0.799	0.753 - 0.845	<0.0001	***
Fmi immunolabelling in Snx27 clones with tub-GFP-Snx27	8	0.989	0.956 - 1.021	0.43	ns
Stbm immunolabelling in Snx27 clones with tub-GFP-Snx27	8	1.016	0.967 - 1.066	0.46	ns
Mean intensity in Vps35 relative to Snx27	n	Mean	95% confidence interval	P value	Significance	Significance test	Figure S3
Fmi immunolabelling	7	0.94	0.880 - 1.000	0.051	ns	one sample t-test, comparing to theoretical mean of 1.0
Stbm immunolabelling	6	0.75	0.686 - 0.814	0.0002	***
Mean intensity in Snx27; Vps35 relative to Snx27	n	Mean	95% confidence interval	P value	Significance	Significance test	Figure S3
Fmi immunolabelling	5	1.02	0.955 - 1.085	0.44	ns	one sample t-test, comparing to theoretical mean of 1.0
Stbm immunolabelling	5	0.986	0.865 - 1.107	0.76	ns
Mean intensity in Vps26 relative to Snx27	n	Mean	95% confidence interval	P value	Significance	Significance test	Figure S3
Fmi immunolabelling in Vps26 clones	8	0.759	0.717 - 0.801	<0.0001	***	one sample t-test, comparing to theoretical mean of 1.0
Stbm immunolabelling in Vps26 clones	8	0.663	0.614 - 0.711	<0.0001	***
Mean intensity relative to EGFP-stbm	n	Mean	95% confidence interval	P value	Significance	Significance test	Figure S4
Stbm immunolabelling in EGFP-fmi∆PDZbm	10	0.963	0.904 - 1.022	0.19	ns	one sample t-test, comparing to theoretical mean of 1.0
Mean intensity in Snx27 relative to wild-type	n	Mean	95% confidence interval	P value	Significance	Significance test	Figure S4
EGFP immunolabelling in EGFP-stbm	14	0.786	0.757 - 0.816	<0.0001	***	one sample t-test, comparing to theoretical mean of 1.0
EGFP immunolabelling in EGFP-stbm∆PDZbm	11	0.822	0.776 - 0.868	<0.0001	***
