# Supplementary material for: Retromer Controls Planar Polarity Protein Levels and Asymmetric Localization at Intercellular Junctions
Source: Curr Biol. 2019 Feb 4;29(3):484–491.e6. doi: 10.1016/j.cub.2018.12.027 (PMC6370945; doi:10.1016/j.cub.2018.12.027)
Supplement: Data S2. MATLAB Scripts, Related to STAR Methods — MATLAB script for comparing puncta intensities in two regions of the same wing (e.g., a control region and a mutant region). [file mmc3.zip]

Archive with 1 entries (1 files):
- curbio_15169_mmc3.m
